# Supplementary material for: Antimicrobial Properties of Palladium and Platinum Nanoparticles: A New Tool for Combating Food-Borne Pathogens
Source: Int J Mol Sci. 2021 Jul 23;22(15):7892. doi: 10.3390/ijms22157892 (PMC8346086; doi:10.3390/ijms22157892)
Supplement: Supplementary file 1 [file ijms-22-07892-s001.zip]

Archive with 1 entries (1 files):
- ijms-1296657-supplementary.pdf
